# Supplementary material for: Broad-Spectrum Legionaminic Acid-Specific Antibodies in Pooled Human IgGs Revealed by Glycan Microarrays with Chemoenzymatically Synthesized Nonulosonosides
Source: Molecules. 2024 Aug 22;29(16):3980. doi: 10.3390/molecules29163980 (PMC11356810; doi:10.3390/molecules29163980)
Supplement: Supplementary file 1 [file molecules-29-03980-s001.zip]

Archive with 2 entries (2 files):
- Glycan microarray data SI.xlsx
- molecules-3098390-supplementary.pdf
