# Supplementary material for: Broad-Spectrum Legionaminic Acid-Specific Antibodies in Pooled Human IgGs Revealed by Glycan Microarrays with Chemoenzymatically Synthesized Nonulosonosides
Source: Molecules. 2024 Aug 22;29(16):3980. doi: 10.3390/molecules29163980 (PMC11356810; doi:10.3390/molecules29163980)
Supplement: Supplementary file 1 [file molecules-29-03980-s001.zip › Glycan microarray data SI.xlsx]

## Sheet: Fig2 data SI
	Glass slide:	PolyAn 2D Epoxy covered Slides (104-00-221)
	Primary binding volume:	100 µl
	Secondary antibody volume:	200 µl
	Scanned by	Genepix 4000B (molecular devices) at PMT 350
	Used the following buffers:
	Chemical blocking	0.1 M Tris pH 9 + 0.05 M Ethanolamine
	Biological blocking	PBS pH 7.3 + 1% w/v Ovalbumin
	Wash buffer:	PBS + 0.1% Tween 20
	Primary buffer:	PBS pH 7.3 + 1% w/v Ovalbumin
	Secondary buffer:	PBS pH 7.3
	Primary detection	IVIG-1		IVIG-2		⍺Neu5Gc		SiaFindα6		MAL-II		LEL		PNA		WGA		VVL		AAL		LcH		ConA		ECL		PSA		GSL-II
	Primary detection dilution	0.5 mg/ml		0.5 mg/ml		1:7000		2.5 ng/µl		20 ng/µl		20 ng/µl		20 ng/µl		20 ng/µl		20 ng/µl		20 ng/µl		20 ng/µl		20 ng/µl		20 ng/µl		20 ng/µl		20 ng/µl
	Primary detection buffer	PBS pH 7.3 + 1% w/v Ovalbumin		PBS pH 7.3 + 1% w/v Ovalbumin		PBS pH 7.3 + 1% w/v Ovalbumin		PBS pH 7.3 + 1% w/v Ovalbumin		PBS pH 7.3 + 1% w/v Ovalbumin		PBS pH 7.3 + 1% w/v Ovalbumin + 0.1mM CaCl2		PBS pH 7.3 + 1% w/v Ovalbumin +0.1 mM CaCl2 0.01mM MnCl2		PBS pH 7.3 + 1% w/v Ovalbumin + 0.1mM CaCl2		PBS pH 7.3 + 1% w/v Ovalbumin +0.1 mM CaCl2 0.01mM MnCl2		PBS pH 7.3 + 1% w/v Ovalbumin		PBS pH 7.3 + 1% w/v Ovalbumin +0.1 mM CaCl2 0.01mM MnCl2		PBS pH 7.3 + 1% w/v Ovalbumin +0.1 mM CaCl2 0.01mM MnCl2		PBS pH 7.3 + 1% w/v Ovalbumin + 0.1mM CaCl2		PBS pH 7.3 + 1% w/v Ovalbumin +0.1 mM CaCl2 0.01mM MnCl2		PBS pH 7.3 + 1% w/v Ovalbumin + 0.1mM CaCl2
	2' antibody	Cy3-anti human IgG (H+L)		Cy3-anti human IgG (H+L)		Cy3-anti chicken IgY		Cy3-streptavidin		Cy3-streptavidin		Cy3-streptavidin		Cy3-streptavidin		Cy3-streptavidin		Cy3-streptavidin		Cy3-streptavidin		Cy3-streptavidin		Cy3-streptavidin		Cy3-streptavidin		Cy3-streptavidin		Cy3-streptavidin
	2' antibody dilution	0.4 ng/µl		0.4 ng/µl		0.375 ng/µl		1.2 ng/µl		1.2 ng/µl		1.2 ng/µl		1.2 ng/µl		1.2 ng/µl		1.2 ng/µl		1.2 ng/µl		1.2 ng/µl		1.2 ng/µl		1.2 ng/µl		1.2 ng/µl		1.2 ng/µl
	No of blocks averaged	1		1		4		4		2		1		1		1		1		1		1		1		1		1		1
		Array binding (RFU)
	Glycan ID	Mean	STDEV	Mean	STDEV	Mean	STDEV	Mean	STDEV	Mean	STDEV	Mean	STDEV	Mean	STDEV	Mean	STDEV	Mean	STDEV	Mean	STDEV	Mean	STDEV	Mean	STDEV	Mean	STDEV	Mean	STDEV	Mean	STDEV
	1	0.1	0.0001	0.1	0.0001	44.2125	4.13189	216.75	27.0358	0.1	0.0001	316	108.894	13	1	135.5	81.8515	15.3333	0.57735	432.333	73.6569	17	7.93725	0.1	0.0001	2.33333	1.1547	3	2	1.66667	0.57735
	2	3109.67	747.679	3856.25	169.152	2250.56	131.436	52.8333	12.9731	0.55	0.707157	4182.67	235.774	15.25	0.5	26.3333	12.897	15	5.19615	10	2.64575	67.5	47.3762	0.1	0.0001	6	1	5.33333	1.1547	5	0
	3	0.1	0.0001	8	0.1	21.7708	6.85363	9323.98	879.044	1.05	0.5774	17.3333	11.2398	14.5	1.91485	26.5	4.94975	10	2.64575	22	2.64575	89.6667	14.4684	0.1	0.0001	0.666667	1.1547	10	0	9.33333	1.52753
	4	2733.33	70.1166	4290	152.803	1757.35	209.671	10715.9	1284.89	0.1	0.0001	1	1.41421	17.75	1.70783	38	7.07107	8	1.73205	38.3333	18.4752	80	29.3087	0.1	0.0001	1	1.73205	9.33333	2.3094	10	2.82843
	5	0.1	0.0001	0.1	0.0001	2.525	1.3229	27.75	19.9905	0.55	5e-05	0.1	0.0001	14.5	2.64575	113.667	16.2583	19	1	16	9.89949	7	1.73205	0.1	0.0001	0.1	0.0001	12.25	1.25831	7.66667	1.1547
	6	3978.5	625.559	4211.5	1324.79	2398.67	551.101	33.2708	22.5681	0.55	5e-05	0.1	0.0001	18.75	2.5	86.3333	9.07377	34	4.08248	10	2	30	4.69042	0.1	0.0001	5.33333	3.21455	21.6667	3.78594	13.25	2.5
	7	0.1	0.0001	181	255.619	28.8833	4.67256	29.1667	10.3191	0.1	0.0001	0.1	0.0001	20.3333	0.57735	121.5	3.10913	12.3333	2.08167	8.33333	4.16333	42.3333	6.4291	0.1	0.0001	7.75	0.957427	3.66667	3.21455	2	0
	8	4637.67	929.131	4312.75	258.132	2680.02	318.624	34.0417	5.13387	1	0.57735	4.5	6.36396	20.75	1.70783	58.3333	14.0475	20.5	1	9.66667	7.37111	19.5	0.57735	0.1	0.0001	12	0	5.5	0.707107	1.33333	0.57735
	9	0.1	0.0001	189	45.299	6.63333	0.406931	16.1667	3.85403	1433.88	101.455	0.1	0.0001	14.75	2.06155	668.333	228.739	1	0	18	23.4307	25	12.1655	0.1	0.0001	1.33333	0.57735	8	0	0.1	0.0001
	10	1798.67	81.8678	3977.33	694.661	1710.46	168.932	8.04167	7.0288	12034.1	1077.46	0.1	0.0001	16.75	1.89297	2.5	2.12132	2.5	0.57735	5	2	27	14.1421	0.1	0.0001	2	0	8	3.60555	6.66667	9.07377
	11	0.1	0.0001	0.1	0.0001	4.45	0.530405	13.1667	8.45677	0.1	0.0001	9739.33	2388.58	13.3333	2.51661	75	8.12404	4.33333	2.3094	7.33333	2.3094	14	1	0.1	0.0001	3	1	0.1	0.0001	2	1
	12	2810	424.435	5602	302.116	2016.06	407.415	21.5833	12.3308	0.1	0.0001	8649.67	120.239	17.75	0.957427	38	0	19	3.3665	208	321.949	20.6667	5.85947	0.1	0.0001	10.6667	2.08167	2	0	6.66667	1.52753
	13	0.1	0.0001	0.1	0.0001	2.25	1.43301	12.65	5.43988	3.21667	1.89302	0.1	0.0001	19	1.41421	53.3333	3.05505	10.6667	1.1547	7	7.81025	20	2.82843	0.1	0.0001	2.66667	0.57735	5.5	0.707107	2	1.73205
	14	4531	178.519	5084.67	1191.32	1987.56	61.6539	13.8333	4.07304	0.1	0.0001	0.1	0.0001	16	1.41421	24	0.1	27	2.82843	3.33333	0.57735	18.5	0.707107	0.1	0.0001	11.25	1.5	8	2.64575	4	3.4641
	15	0.1	0.0001	61	0.1	23.0417	3.23615	48.75	12.1481	9290.62	838.807	0.1	0.0001	13.5	0.707107	1348	192.499	5.33333	4.93288	0.1	0.0001	21.5	4.20317	0.1	0.0001	4.25	0.5	9.66667	1.52753	1.5	0.707107
	16	4000	262.844	3920.5	120.915	1716.44	156.72	14.9417	3.61121	9776.96	553.987	0.1	0.0001	15	0.816497	34	4.24264	2.66667	1.1547	13.6667	6.35085	66.75	33.8858	0.1	0.0001	3	1	0.1	0.0001	1.33333	0.57735
	17	0.1	0.0001	636.667	83.0321	4	3.26863	10280.7	1484.12	0.1	0.0001	0.1	0.0001	20.25	2.36291	49.6667	0.57735	17.3333	2.88675	31.5	4.93288	52	8.28654	0.1	0.0001	15.3333	1.1547	8.5	3.53553	5.5	0.707107
	18	5074.5	233.914	5270	203.071	2004.31	106.736	11494.4	884.623	0.833333	0.288675	4	1.73205	25.75	1.5	31	11.2694	16.6667	3.78594	29	8.66025	35.3333	7.57188	0.1	0.0001	12.6667	2.08167	7.5	0.707107	3	1
	19	0.1	0.0001	0.1	0.0001	70.3	2.85319	8358.25	844.882	0.3	0.288725	0.1	0.0001	20.6667	1.1547	16	9.89949	15.6667	2.88675	29.6667	28.9367	48.3333	10.6927	0.1	0.0001	16	2	8.33333	0.57735	4.5	0.707107
	20	3665.5	721.904	2880	577.08	1523.75	55.4357	8882.19	505.894	5.5	0.866025	0.1	0.0001	30.75	3.86221	78.3333	7.37111	23.5	2.12132	235	334.323	47.3333	12.2202	0.1	0.0001	23.3333	1.52753	16.75	0.957427	5.66667	0.57735
	21	51	0.1	159	57.9828	2.325	0.353628	10.2917	7.00723	0.716667	0.288725	0.1	0.0001	16.5	2.38048	68.5	13.435	20.25	1.25831	137.5	19.0919	38	9	0.1	0.0001	11.6667	2.88675	3.33333	3.21455	7	1.41421
	22	4478	834.996	7288.67	710.721	1897.12	112.257	25.5833	5.42447	4.5	1.41421	0.1	0.0001	24.75	2.36291	54.25	6.65207	23.25	3.59398	63	25.4558	57	6.08276	0.1	0.0001	18	3	4.33333	1.52753	8.33333	1.1547
	23	509	0.1	528.5	129.401	0.241667	0.144413	7.44167	3.92989	0.1	0.0001	12	8.88819	16.5	1	167.25	9.87843	4.66667	2.08167	53.3333	6.35085	42.6667	16.0728	0.1	0.0001	3.66667	1.1547	3.5	0.707107	1	1.41421
	24	2923.25	241.373	4595	225.079	1558.94	123.072	1.90833	0.803713	0.1	0.0001	3.33333	2.3094	9.25	0.957427	255.25	115.295	51.3333	21.1266	27	14.1421	83	62.4927	0.1	0.0001	3.66667	0.57735	4	1.73205	0.1	0.0001
	25	846	0.1	0.1	0.0001	2.71667	3.27131	15.775	3.53556	0.55	5e-05	6	1.41421	20	1	125.25	10.6575	13	0	450.25	468.05	54	4.3589	0.1	0.0001	13	1.41421	9.25	1.25831	5.33333	3.21455
	26	5854.5	192.424	6107.67	804.246	1767.29	56.4478	16.4583	2.97954	1	0	17.5	0.707107	23	0.816497	51.3333	12.0554	21	5.2915	12	2.64575	25.3333	1.1547	0.1	0.0001	20	1.73205	2.5	0.707107	12.3333	2.08167
	27	0.1	0.0001	466	8.48528	24.9458	4.63686	1696.52	301.878	0.3	0.288725	0.1	0.0001	20.25	0.957427	61.3333	4.04145	23.3333	2.08167	15.6667	8.02081	38	7.07107	0.1	0.0001	22	1.41421	2	0	11.25	1.70783
	28	4305.67	630.421	9665.33	827.678	1616.62	40.2566	5085.25	405.973	7.45833	1.79083	6.5	4.94975	30.5	4.12311	83.5	5.25991	27	4.96655	51.6667	40.0666	50.5	3.53553	0.1	0.0001	28	4.69042	14.5	0.707107	9.33333	2.3094
	29	1991	84.8528	306.667	133.208	0.1	0.0001	3.83333	4.00759	0.1	0.0001	0.1	0.0001	13.3333	1.1547	113	53.3292	2	0	6.33333	1.52753	107.333	18.61	0.1	0.0001	2.5	0.57735	3	0	0.1	0.0001
	30	5075.33	1348.8	6267	656.31	2357.56	187.605	1.325	7.5e-05	0.1	0.0001	0.1	0.0001	14.5	1.73205	43.3333	2.51661	6	4.08248	8	3	30.3333	4.04145	0.1	0.0001	4	0	5.5	0.57735	1.33333	0.57735
	31	134.333	157.383	980.75	521.182	0.1	0.0001	558.688	48.3097	0.1	0.0001	0.1	0.0001	22.25	3.59398	16	7.93725	13.5	1.91485	13.5	0.707107	52	1.41421	0.1	0.0001	11	1.1547	0.666667	0.57735	9.66667	0.57735
	32	2100.67	129.469	7080.5	462.803	1433.29	118.872	148.438	24.337	0.1	0.0001	0.1	0.0001	16.25	2.21736	21.5	3.87298	13	1.41421	18.6667	11.7189	35.6667	6.65833	0.1	0.0001	10	1.41421	1	0	3.75	3.77492
	33	1044.5	273.65	2349.75	266.57	4.2	0.478789	21.25	8.77935	353.375	38.1934	0.1	0.0001	12.6667	1.1547	167	16.9706	2.66667	1.1547	157.667	189.384	56.3333	25.8134	0.1	0.0001	3.33333	0.57735	1.5	0.707107	0.333333	0.57735
	34	4835.5	745.72	6334.5	171.181	2097.5	185.101	20.2083	7.74587	1187.12	59.9316	0.1	0.0001	13.25	2.06155	34.6667	19.8578	5.5	3.51188	17	5.19615	41	8.12404	0.1	0.0001	3.33333	0.57735	3	0	0.1	0.0001
	35	583	33.9804	846.667	96.0434	0.1	0.0001	26.7083	9.49027	662.5	92.421	0.1	0.0001	14.75	0.957427	233.667	50.7182	3	1.73205	72.6667	95.6155	37.6667	10.504	0.1	0.0001	5.33333	0.57735	5	0	1.33333	0.57735
	36	5796.5	410.863	5432.5	598.919	2076.29	56.5917	37.7917	12.4467	2431.25	209.237	0.1	0.0001	22.5	1.29099	22.5	22.6642	3.33333	2.51661	43.5	34.6482	22.3333	2.08167	0.1	0.0001	3.33333	0.57735	0.1	0.0001	0.1	0.0001
	37	0.1	0.0001	0.1	0.0001	0.1	0.0001	10754.7	540.36	0.1	0.0001	0.1	0.0001	13.5	1.73205	16.5	4.94975	8	1.41421	10.6667	2.3094	53.3333	13.4288	0.1	0.0001	4.66667	0.57735	0.1	0.0001	1.66667	1.1547
	38	5794	390.044	4603.67	304.326	1904.38	217.401	12301.1	1578.48	0.1	0.0001	13.5	2.12132	25	2	4	2.82843	25	1	33.6667	27.7909	49.3333	9.45163	0.1	0.0001	16.25	1.89297	5	0	4.66667	3.78594
	39	0.1	0.0001	651.333	108.657	1.325	0.025075	37.5833	12.9083	1.05	0.05005	0.1	0.0001	14.5	1.73205	18.5	0.707107	11.3333	2.08167	54.6667	19.5021	53	14.1421	0.1	0.0001	5	0	13	5.65685	0.1	0.0001
	40	6296.33	321.183	5953.5	1082.92	2191.56	132.953	3.21667	0.6024	0.1	0.0001	9	9.89949	21	2.70801	26.3333	9.0185	15	0.816497	27	17.3205	35.3333	3.21455	0.1	0.0001	12.3333	1.1547	8.5	1	7.5	3.53553
	43	14438.5	1031.34	10219.2	1185.93	1.54167	0.715452	815	100.45	0.716667	0.288725	0.1	0.0001	21.75	0.957427	87.75	16.1529	14.3333	1.52753	95.6667	98.1699	71.6667	4.50925	0.1	0.0001	5	1.73205	1	1.41421	9	1.41421
	45	96.5	67.1751	0.1	0.0001	0.258333	0.321164	878.208	113.73	0.3	0.288725	26512	1744.59	18.25	0.957427	310	38.1838	18.5	2.64575	22.3333	4.93288	63.6667	10.6927	0.1	0.0001	197.667	35.0761	15.3333	2.3094	37.6667	6.4291
	47	6632.5	371.586	9578.25	349.62	1.12917	0.269363	42	8.7982	0.666667	0.288675	4.5	0.707107	25	4.69042	1488.33	448.828	5862.5	1570.58	58	7.07107	97.5	11.6762	0.1	0.0001	18.3333	5.85947	49	5.09902	46.75	5.67891
	51	7946.5	456.891	5243.33	1058.49	0.3	0.288725	123.729	14.1068	0.1	0.0001	0.1	0.0001	7400	830.143	32.6667	24.5832	9.33333	1.52753	13.3333	13.5769	84	18.3848	0.1	0.0001	4	0	2.33333	2.08167	0.1	0.0001
	53	2636.5	120.09	5427	350.327	1.175	0.53038	301.75	43.3356	0.75	0.288675	0.1	0.0001	33	5	32.6667	4.6188	37.3333	8.32666	25.6667	24.9466	77	15.384	0.1	0.0001	22	1.41421	12.5	1.73205	16.5	6.36396
	79	616	9.89949	765	15.5563	0.575	7.5e-05	102.833	17.0772	8.83333	1.99156	11	0.1	3194	270.856	54	8.48528	7	7	78	117.818	73	1.41421	0.1	0.0001	5.5	0.707107	0.5	0.707107	12.6667	0.57735
	500	16049	603.427	21351.8	1163.76	0.1	0.0001	0.1	0.0001	0.1	0.0001	0.1	0.0001	13.5	1.73205	0.1	0.0001	2	2	9.5	3.53553	21.25	3.94757	0.1	0.0001	3	0	0.1	0.0001	0.1	0.0001
	501	13580	529.719	19834	693.951	0.1	0.0001	24.9583	7.11109	0.1	0.0001	9500.5	245.654	9	1.41421	5.5	0.707107	1.5	0.707107	21	8.7178	17	3.60555	0.1	0.0001	2	0	0.1	0.0001	0.1	0.0001
	502	13174	719.659	12672.2	2003.58	0.158333	0.144413	47.4375	7.2613	18	1.98939	69.5	4.79583	6.66667	0.57735	52.3333	2.51661	3.66667	1.52753	9	2	52	15.5563	0.1	0.0001	2.33333	0.57735	0.666667	0.57735	0.333333	0.57735
	503	7516.25	571.511	9321.5	875.056	0.1	0.0001	0.1	0.0001	3.33333	1.91846	0.1	0.0001	7	1.41421	0.1	0.0001	0.333333	0.57735	44	20.0749	29	1.41421	0.1	0.0001	2.5	0.57735	0.666667	0.57735	0.1	0.0001
	504	13597	1185.95	14243.2	661.504	0.1	0.0001	0.1	0.0001	0.1	0.0001	0.1	0.0001	4.5	0.707107	3	0.1	0.1	0.0001	114.667	127.735	52.3333	18.7172	0.1	0.0001	1.33333	0.57735	0.1	0.0001	0.1	0.0001
	505	9498.75	258.924	14316.5	1312.95	0.241667	0.28875	0.1	0.0001	0.1	0.0001	0.1	0.0001	4.33333	0.57735	24.3333	9.86577	7.75	7.80491	29.5	13.435	51	33.4863	0.1	0.0001	2	0	0.1	0.0001	0.1	0.0001
	506	13818	664.12	19714.5	607.785	0.1	0.0001	10883.3	1340.8	0.1	0.0001	0.1	0.0001	5.75	0.5	0.1	0.0001	11.5	7.77817	55.25	21.1719	61.6667	4.04145	0.1	0.0001	7.66667	8.0829	0.1	0.0001	1	0.1
	507	16999.2	307.661	25080.5	734.589	0.325	0.353628	8151.62	749.147	0.1	0.0001	6399.25	409.501	23	1.82574	0.1	0.0001	2.5	0.57735	33.5	6.36396	21.25	0.957427	0.1	0.0001	3.33333	2.3094	2.33333	1.52753	0.1	0.0001
	508	30826.8	1019.4	33203	4833.37	1.34167	0.819055	1510.56	136.148	13.125	2.24292	0.1	0.0001	20.25	1.5	0.1	0.0001	21.75	3.20156	175	245.984	34.6667	2.08167	0.1	0.0001	23	3.4641	3.33333	1.1547	14.75	0.957427
	509	9105.25	726.109	13568.8	860.022	0.1	0.0001	0.1	0.0001	77	7.35514	0.1	0.0001	1	1.41421	0.1	0.0001	1.66667	0.57735	74.6667	102.578	19.3333	3.78594	0.1	0.0001	2	1	0.1	0.0001	4.5	3.53553
	510	14366.5	538.01	22136.5	1901.84	0.1	0.0001	7063.38	417.057	0.1	0.0001	0.1	0.0001	0.1	0.0001	0.1	0.0001	1.66667	1.1547	6	5.2915	41.5	34.2296	0.1	0.0001	2	0	0.666667	0.57735	0.1	0.0001
	511	18405.2	2795.25	21646.5	952.623	0.1	0.0001	6343.31	490.334	0.1	0.0001	0.1	0.0001	3	1.1547	0.1	0.0001	0.1	0.0001	52	81.4064	17.6667	6.65833	0.1	0.0001	0.1	0.0001	0.1	0.0001	0.1	0.0001
	512	13812	2360.97	19802.5	787.415	0.1	0.0001	0.1	0.0001	0.1	0.0001	0.1	0.0001	1.66667	2.08167	0.1	0.0001	3.66667	2.08167	18.6667	5.68624	11	1.41421	0.1	0.0001	2.5	0.57735	0.1	0.0001	0.1	0.0001
	513	205	16.9706	0.1	0.0001	0.1	0.0001	0.1	0.0001	0.1	0.0001	0.1	0.0001	8.5	2.12132	38	5.65685	9.5	0.707107	85.6667	130.355	31.25	4.5	0.1	0.0001	8	0.816497	1	0.1	1	1.73205
	514	144	168.651	300.5	109.602	0.1	0.0001	0.1	0.0001	0.1	0.0001	4640	128.003	5.5	0.707107	0.1	0.0001	5.66667	4.6188	24	24.2487	33	0	0.1	0.0001	2	0	1	0	2	1.73205
	515	689.667	44.7474	1063.5	66.4354	0.1	0.0001	5.3	3.56058	0.1	0.0001	0.1	0.0001	2.33333	0.57735	0.1	0.0001	0.666667	0.57735	204.333	338.341	40.5	12.0208	0.1	0.0001	1	1	0.5	0.707107	0.1	0.0001
	516	0.1	0.0001	265	0.1	0.1	0.0001	0.325	0.025075	538.25	39.1933	0.1	0.0001	8.33333	2.08167	24	1.41421	1.66667	0.57735	7	2.82843	53	7.54983	0.1	0.0001	1	0	1.33333	1.1547	0.333333	0.57735
	517	281	91.9239	0.1	0.0001	0.1	0.0001	14.3833	6.46052	0.1	0.0001	0.1	0.0001	2.66667	0.57735	0.1	0.0001	2.75	0.5	373.5	440.528	54	26.9629	0.1	0.0001	2	0	1	1	1.5	0.707107
	518	1089.67	444.316	3123.75	545.425	0.1	0.0001	5.075	0.025075	0.1	0.0001	0.1	0.0001	8	1.41421	0.1	0.0001	1.66667	0.57735	28	5.2915	18.25	12.4466	0.1	0.0001	1.33333	0.57735	0.1	0.0001	6	1.41421
	519	207.5	242.538	294	333.754	0.1	0.0001	13111.8	781.339	0.1	0.0001	0.1	0.0001	5	1	0.1	0.0001	10	1	39.6667	51.6269	31.5	3.53553	0.1	0.0001	0.333333	0.57735	1.5	0.707107	9	2.82843
	520	0.1	0.0001	139	0.1	0.1	0.0001	14580.1	1383.99	0.1	0.0001	0.1	0.0001	3.33333	0.57735	0.1	0.0001	2.33333	0.57735	22	15.7162	27.3333	8.62168	0.1	0.0001	0.1	0.0001	0.333333	0.57735	0.1	0.0001
	521	49.6667	18.8768	0.1	0.0001	0.1	0.0001	112.667	16.4467	0.1	0.0001	0.1	0.0001	1.66667	0.57735	0.1	0.0001	2	0	7.33333	7.50555	17.6667	11.2398	0.1	0.0001	0.1	0.0001	1	0	0.1	0.0001
	522	9939.75	1617.46	9568.5	1014.34	0.1	0.0001	828.688	94.7524	0.1	0.0001	0.1	0.0001	1.33333	1.1547	0.1	0.0001	3	0	16	16.5227	11.25	7.8475	0.1	0.0001	0.1	0.0001	1.66667	0.57735	19.5	2.64575
	523	0.1	0.0001	0.1	0.0001	0.1	0.0001	11854.1	1229.45	0.1	0.0001	0.1	0.0001	3.33333	1.1547	0.1	0.0001	7	1.41421	7.33333	4.50925	26.5	4.94975	1797	0.1	0.1	0.0001	0.1	0.0001	15	21.7945
	524	822.333	131.234	891	183.848	0.1	0.0001	9056.5	611.332	0.1	0.0001	0.1	0.0001	0.1	0.0001	0.1	0.0001	6	7.2111	32.3333	12.5033	17.6667	15.0444	0.1	0.0001	0.1	0.0001	0.1	0.0001	1	1.73205
	525	491	65.4752	592	281.203	0.1	0.0001	1018.4	132.07	2.55	1.00005	0.1	0.0001	17	4.08248	1119	78.5706	91.25	17.6139	117.25	14.523	45.6667	6.4291	0.1	0.0001	87.75	6.13052	86.6667	13.6504	0.1	0.0001

## Sheet: Fig3a DATA SI 
	Glass slide:	PolyAn 2D Epoxy covered Slides (104-00-221)
	Primary binding:	IVIG-2 OMRIgG-AR
	Primary binding dilution:	0.5 mg/ml
	Primary binding volume:	100 µl
	Secondary antibody:	Cy3-anti human IgG (H+L)
	Secondary antibody concentration:	0.4 ng/µl
	Secondary antibody volume:	200 µl
	Scanned by	Genepix 4000B (molecular devices) at PMT 350
	Used the following buffers:
	Chemical blocking	0.1 M Tris pH 9 + 0.05 M Ethanolamine
	Biological blocking	PBS pH 7.3 + 1% w/v Ovalbumin
	Wash buffer:	PBS + 0.1% Tween 20
	Primary buffer:	PBS pH 7.3 + 1% w/v Ovalbumin
	Secondary buffer:	PBS pH 7.3
	Primary Detection	IVIG-2
	Sialidase (10 mU)	None		AUS		NCP
	Glycan ID	Mean	STDEV	Mean	STDEV	Mean	STDEV
	1	10.5	2.12132	12	0.816497	92	0.1
	2	10	6	13	1.1547	216	33.9411
	3	18	2.82843	17.6667	1.52753	0.1	0.0001
	4	15.5	2.12132	16.6667	1.52753	335	330.926
	5	20.75	2.87228	25	4.96655	163.333	169.356
	6	406.667	266.102	86	0.1	5546.5	2101.27
	7	0.1	0.0001	0.1	0.0001	1764.75	68.8543
	8	494.5	346.291	0.1	0.0001	1005	76.8635
	9	0.1	0.0001	0.1	0.0001	0.1	0.0001
	10	0.1	0.0001	461	0.1	1278.5	133.643
	11	0.1	0.0001	0.1	0.0001	0.1	0.0001
	12	2543.5	434.869	1168.25	39.8529	176.333	31.0859
	13	0.1	0.0001	0.1	0.0001	247	49.4975
	14	2611	572.143	2555	56.0357	3588	81.1911
	15	0.1	0.0001	0.1	0.0001	0.1	0.0001
	16	2198.75	162.371	2183	146.857	299.75	55.8114
	17	0.1	0.0001	0.1	0.0001	854	64.9692
	18	250.667	160.114	1351	903.122	394.5	47.3762
	19	0.1	0.0001	2440.25	109.454	4880.5	1298.27
	20	0.1	0.0001	4393.25	545.129	6335.67	1677.23
	21	0.1	0.0001	1555.5	136.138	5477	483.04
	22	3134.25	243.493	7585.75	280.55	11917.7	3882.11
	23	0.1	0.0001	0.1	0.0001	0.1	0.0001
	24	857.667	98.3582	509	76.6225	309	127
	25	0.1	0.0001	6497.25	746.924	10118.8	509.452
	26	2492	122.575	13281.3	474.576	14322	4284.25
	27	0.1	0.0001	9571	304.363	12638	3319.11
	28	5454.25	347.922	15391.2	403.269	14777.2	551.079
	29	0.1	0.0001	2254.75	1012.26	4124	564.814
	30	3034	254.528	4977.25	358.007	7722.25	657.662
	31	0.1	0.0001	5674	652.167	10427	617.697
	32	1773	92.6769	4697.75	228.789	7626.75	397.527
	33	0.1	0.0001	1403.67	193.001	1085.5	735.094
	34	4150.33	1281.21	2958	467.433	4026.75	1291.49
	35	0.1	0.0001	0.1	0.0001	1727	195.123
	36	0.1	0.0001	1972	642.939	2477	26.8701
	37	0.1	0.0001	634.333	427.498	1547	123.685
	38	0.1	0.0001	4480.25	205.698	5872	1000.98
	39	0.1	0.0001	665.667	230.35	2823.33	417.881
	40	945.5	38.8909	778.5	88.7337	3168.75	259.305
	43	4136.5	363.014	4170	264.458	4481	1832.82
	45	0.1	0.0001	0.1	0.0001	0.1	0.0001
	47	3711	259.093	1637.67	52.5389	2954.67	228.272
	51	3906.5	277.559	4011.25	75.5485	4296.67	359.611
	53	1560.33	178.959	2577.5	1596.53	1276.5	942.573
	79	0.1	0.0001	0.1	0.0001	304.5	3.53553
	500	16758.8	565.068	18132.2	574.896	17784.5	879.793
	501	15303.8	934.52	15416.2	322.401	11825	135.147
	502	16203.5	1220.25	13286.8	1328.26	12560.8	800.526
	503	6197.67	186.723	7073.33	869.645	7604	429.784
	504	10934.5	983.036	10800.8	364.601	10748	977.189
	505	9591	493.36	11538	1396.54	11170	257.837
	506	15014.5	706.026	15605	931.361	15828.2	974.679
	507	16477.5	5062.57	12708.5	399.909	13367.5	791.529
	508	31246.2	1398.53	28320.8	1172.4	23975.7	678.957
	509	9476.75	308.114	9542	446.794	9566.25	1601.12
	510	14980.2	880.102	15748	748.906	17883.8	418.959
	511	16205.8	444.233	16276.8	422.997	17194	1450.94
	512	14948.7	1164.86	15554.2	478.072	13475.5	2567.88
	513	0.1	0.0001	0.1	0.0001	0.1	0.0001
	514	0.1	0.0001	0.1	0.0001	0.1	0.0001
	515	0.1	0.0001	0.1	0.0001	0.1	0.0001
	516	0.1	0.0001	0.1	0.0001	0.1	0.0001
	517	0.1	0.0001	0.1	0.0001	0.1	0.0001
	518	3421.25	492.727	1585	643.467	1645	327.91
	519	0.1	0.0001	0.1	0.0001	0.1	0.0001
	520	0.1	0.0001	0.1	0.0001	0.1	0.0001
	521	0.1	0.0001	0.1	0.0001	0.1	0.0001
	522	5097.75	986.538	5123	216.176	1639.75	156.058
	523	0.1	0.0001	0.1	0.0001	0.1	0.0001
	524	0.1	0.0001	1036	0.1	435.667	81.525
	525	0.1	0.0001	0.1	0.0001	3083	113.137

## Sheet: Fig3b,c data SI
	Glass slide:	PolyAn 2D Epoxy covered Slides (104-00-221)
	Primary binding:	IVIG-1 Privigen, IVIG-2 OMRIgG-AR
	Primary binding dilution:	0.5 mg/ml
	Primary binding volume:	100µl
	Secondary antibody:	Cy3-anti human IgG (H+L)
	Secondary antibody concentration:	0.4 ng/µl
	Secondary antibody volume:	200µl
	Scanned by	Genepix 4000B (molecular devices) at PMT 350
	Used the following buffers:
	Chemical blocking	0.1 M Tris pH 9 + 0.05 M Ethanolamine
	Biological blocking	PBS pH 7.3 + 1% w/v Ovalbumin
	Wash buffer:	PBS + 0.1% Tween 20
	Primary buffer:	PBS pH 7.3 + 1% w/v Ovalbumin
	Secondary buffer:	PBS pH 7.3
		IVIG binding (RFU)
	Primary Detection	IVIG-1		IVIG-2		IVIG-1		IVIG-2		IVIG-1		IVIG-2		IVIG-1		IVIG-2		IVIG-1		IVIG-2		IVIG-1		IVIG-2
	Inhibitor (concentration)	None				Gc2Me (4 mM)				ID-51 (2 mM)				mGP (0.45 mM)				ID-502 (1 mM)				ID-508 (1 mM)
	Glycan ID	Mean	STDEV	Mean	STDEV	Mean	STDEV	Mean	STDEV	Mean	STDEV	Mean	STDEV	Mean	STDEV	Mean	STDEV	Mean	STDEV	Mean	STDEV	Mean	STDEV	Mean	STDEV
	51	7946.5	456.891	5243.33	1058.49	5417.25	578.146	5900.75	189.167	0.1	0.0001	0.1	0.0001	0.1	0.0001	263	49.2747	1075.67	79.6074	582	16.9706	508.5	238.295	0.1	0.0001
	500	16049	603.427	21351.8	1163.76	14129	855.498	20217.8	3175.42	9101	673.292	12779.5	363.713	2107.75	323.941	7289.25	1787.59	0.1	0.0001	0.1	0.0001	0.1	0.0001	0.1	0.0001
	501	13580	529.719	19834	693.951	11253	1220.12	17519.2	2687.79	8578.25	718.785	11453	996.721	1821.5	250.882	6846.5	458.839	0.1	0.0001	0.1	0.0001	0.1	0.0001	0.1	0.0001
	502	13174	719.659	12672.2	2003.58	11738	717.66	16350.8	1381.29	5316.25	286.155	8486.25	589.032	3019.5	311.391	5719	542.042	282.333	41.5853	844.5	13.435	648.25	61.0102	378.25	10.9962
	503	7516.25	571.511	9321.5	875.056	7021.25	508.024	11476.8	460.611	3300.75	466.653	4037.75	103.671	0.1	0.0001	837.5	135.057	0.1	0.0001	0.1	0.0001	0.1	0.0001	0.1	0.0001
	504	13597	1185.95	14243.2	661.504	8889.25	511.452	13663.8	961.308	5654	227.574	2761.5	648.417	0.1	0.0001	3120.25	253.114	0.1	0.0001	0.1	0.0001	0.1	0.0001	0.1	0.0001
	505	9498.75	258.924	14316.5	1312.95	8235.75	705.927	13502	727.618	6386.5	360.137	7258.25	248.894	0.1	0.0001	2999.5	410.829	0.1	0.0001	0.1	0.0001	0.1	0.0001	0.1	0.0001
	506	13818	664.12	19714.5	607.785	7553.5	673.873	20483.5	528.143	9140.25	967.597	12522.2	1343.91	1991.25	254.154	8159.75	558.438	0.1	0.0001	0.1	0.0001	0.1	0.0001	0.1	0.0001
	507	16999.2	307.661	25080.5	734.589	11067.5	845.396	17429	888.744	8577.75	231.687	11423.5	368.098	3982	595.39	8086.25	796.777	0.1	0.0001	0.1	0.0001	0.1	0.0001	152.667	95.861
	508	30826.8	1019.4	33203	4833.37	28543.2	917.356	36180.8	898.009	12119.2	184.019	16240.8	186.459	8390.25	1278.61	14103	417.137	8481	837.34	10546	460.366	54	33.9411	614.5	101.116
	509	9105.25	726.109	13568.8	860.022	7481.75	949.745	11041.2	917.473	4617.25	238.905	4883.75	573.546	0.1	0.0001	2913	190.508	0.1	0.0001	0.1	0.0001	0.1	0.0001	0.1	0.0001
	510	14366.5	538.01	22136.5	1901.84	13474.2	1919.77	22864.8	2635.08	9038.5	567.672	10785.5	1772.89	646	226.934	6483.67	731.443	0.1	0.0001	0.1	0.0001	0.1	0.0001	0.1	0.0001
	511	18405.2	2795.25	21646.5	952.623	14802	1286.16	23080.2	893.006	10268	780.416	14141.5	1176.89	2006	361.501	1478.5	177.295	402	129.105	0.1	0.0001	0.1	0.0001	0.1	0.0001
	512	13812	2360.97	19802.5	787.415	10035.2	1839.17	19588.2	910.63	7358.5	456.808	10122.8	716.474	398.667	119.304	3578.33	1183.05	0.1	0.0001	0.1	0.0001	0.1	0.0001	0.1	0.0001
